# Supplementary material for: Evaluation of rice grain yield and yield components of Nona Bokra chromosome segment substitution lines with the genetic background of Koshihikari, in a saline paddy field
Source: AoB Plants. 2019 Jul 13;11(5):plz040. doi: 10.1093/aobpla/plz040 (PMC6790112; doi:10.1093/aobpla/plz040)
Supplement: plz040_suppl_Supplementary_Data [file plz040_suppl_supplementary_data.xlsx]

## Sheet: Table 1
experimental year	treatment	Before treatment or After treatment	Apparent soil electrical conductivity (dS m-1)
2016	control	before	0.28
2016	control	before	0.18
2016	control	before	0.27
2016	control	before	0.23
2016	control	before	0.18
2016	control	before	0.24
2016	salinity	before	1.11
2016	salinity	before	1.52
2016	salinity	before	1.3
2016	salinity	before	1.36
2016	salinity	before	1.42
2016	salinity	before	1.65
2016	control	after	0.23
2016	control	after	0.31
2016	control	after	0.25
2016	control	after	0.34
2016	control	after	0.35
2016	control	after	0.35
2016	salinity	after	3.06
2016	salinity	after	2.98
2016	salinity	after	3.41
2016	salinity	after	3.38
2016	salinity	after	3.18
2016	salinity	after	3.48
2015	control	before	0.22
2015	control	before	0.19
2015	control	before	0.2
2015	control	before	0.22
2015	control	before	0.2
2015	control	before	0.23
2015	salinity	before	0.72
2015	salinity	before	0.66
2015	salinity	before	0.57
2015	salinity	before	0.69
2015	salinity	before	0.7
2015	salinity	before	0.74
2015	control	after	0.45
2015	control	after	0.43
2015	control	after	0.41
2015	control	after	0.34
2015	control	after	0.51
2015	control	after	0.52
2015	salinity	after	2.54
2015	salinity	after	2.32
2015	salinity	after	2.78
2015	salinity	after	2.78
2015	salinity	after	2.77
2015	salinity	after	2.86

## Sheet: Table 2
Experimental year	CSSL no.	replication	Grain yield SEI	Grain weight SEI	Spikelet number per panicle SEI	Grain filling SEI	Panicle number SEI	Harvest index SEI	aboveground_biomass SEI
2015	Koshihikari	1	-0.591099	-0.154883	-0.189994	-0.48216	0.151351	-0.407477	-0.311319
2015	501	1	-0.322914	-0.0348588	-0.198125	-0.259279	0.180328	-0.191709	-0.163705
2015	502	1	-0.447636	-0.0744537	-0.285729	-0.421899	0.457746	-0.43023	-0.0260584
2015	507	1	-0.805118	-0.251111	-0.163615	-0.72035	0.113208	-0.674871	-0.401933
2015	511	1	-0.512435	-0.161521	-0.394709	-0.1552	0.131737	-0.237924	-0.356544
2015	522	1	-0.75912	-0.204399	-0.559348	-0.436626	0.238095	-0.545291	-0.469483
2015	524	1	-0.705069	-0.19818	-0.305955	-0.539376	0.156425	-0.502854	-0.3782
2015	534	1	-0.457506	-0.188478	-0.345083	-0.355177	0.584906	-0.367804	-0.140766
2015	538	1	-0.124385	-0.110427	-0.201547	-0.10963	0.382979	0.0341872	-0.14539
2015	539	1	-0.753354	-0.18123	-0.451631	-0.662377	0.554745	-0.659933	-0.305071
2015	540	1	-0.309449	-0.166511	-0.292681	-0.12101	0.33125	-0.0496381	-0.271588
2015	541	1	-0.210409	-0.143301	-0.203012	-0.177207	0.408537	-0.133924	-0.0894582
2015	542	1	-0.362211	-0.150523	-0.112704	-0.311576	0.206349	-0.158826	-0.250047
2015	Koshihikari	2	-0.525901	-0.145675	-0.268223	-0.165031	-0.0918919	-0.12943	-0.28156
2015	501	2	-0.458312	-0.0445248	-0.287487	-0.363087	0.204918	-0.318005	-0.221833
2015	502	2	-0.67504	-0.0542697	-0.337884	-0.510397	0.0985915	-0.522117	-0.318249
2015	507	2	-0.462206	-0.189245	-0.245937	-0.263781	0.188679	-0.244645	-0.287554
2015	511	2	-0.661596	-0.151124	-0.4667	-0.366694	0.185629	-0.430029	-0.404247
2015	522	2	-0.665281	-0.186964	-0.463072	-0.400087	0.261905	-0.485256	-0.353582
2015	524	2	-0.467305	-0.173031	-0.205702	-0.396111	0.324022	-0.32477	-0.175903
2015	534	2	-0.688556	-0.226953	-0.437815	-0.344819	0.0943396	-0.481618	-0.301567
2015	538	2	-0.110115	-0.1454	-0.223666	0.014633	0.319149	0.0814697	-0.174915
2015	539	2	-0.88697	-0.198295	-0.521099	-0.796732	0.467153	-0.770895	-0.407205
2015	540	2	-0.288306	-0.155469	-0.164076	-0.258591	0.35	-0.0715643	-0.236124
2015	541	2	-0.259182	-0.132538	-0.291759	-0.152927	0.408537	-0.149724	-0.137023
2015	542	2	-0.414684	-0.137219	-0.22825	-0.203218	0.0952381	-0.23341	-0.237745
2015	Koshihikari	3	-0.746004	-0.1718	-0.393206	-0.596494	0.216216	-0.617907	-0.352684
2015	501	3	-0.420763	-0.060086	-0.138318	-0.383725	0.155738	-0.380158	-0.0678298
2015	502	3	-0.791641	-0.0397484	-0.336432	-0.759526	0.352113	-0.769676	-0.0960382
2015	507	3	-0.83824	-0.297691	-0.33217	-0.7679	0.415094	-0.774658	-0.299713
2015	511	3	-0.564857	-0.156225	-0.307011	-0.42735	0.311377	-0.402842	-0.270529
2015	522	3	-0.802433	-0.216217	-0.532708	-0.562326	0.238095	-0.668118	-0.409268
2015	524	3	-0.421106	-0.178818	-0.200948	-0.359675	0.340782	-0.309056	-0.1325
2015	534	3	-0.462385	-0.139622	-0.120928	-0.350132	0.0943396	-0.282442	0.0292918
2015	538	3	-0.144657	-0.198753	-0.321531	-0.101883	0.744681	-0.129838	-0.20813
2015	539	3	-0.759308	-0.282366	-0.516504	-0.572126	0.620438	-0.693917	-0.285067
2015	540	3	-0.521559	-0.23118	-0.209506	-0.369487	0.25625	-0.305385	-0.307415
2015	541	3	-0.393888	-0.124798	-0.258122	-0.223042	0.207317	-0.205486	-0.237942
2015	542	3	-0.143784	-0.146569	-0.054767	-0.210616	0.31746	-0.124867	-0.0330445
2016	Koshihikari	1	-0.97387	-0.246475	-0.47885	-0.947791	0.0965517	-0.936529	-0.591137
2016	501	1	-0.970562	0.0163302	-0.411338	-0.953689	0.0625	-0.945788	-0.512207
2016	503	1	-0.872401	-0.0799316	-0.433656	-0.757138	-0.00943396	-0.743985	-0.504345
2016	507	1	-0.944252	-0.198989	-0.331636	-0.891813	-0.0357143	-0.846685	-0.629128
2016	511	1	-0.99415	-0.316978	-0.468973	-0.987382	0.311111	-0.986722	-0.552754
2016	522	1	-0.835971	-0.212037	-0.431576	-0.586056	-0.1	-0.550439	-0.633418
2016	524	1	-0.902243	-0.172318	-0.402645	-0.824454	0.13245	-0.793256	-0.526131
2016	534	1	-0.813119	-0.159077	-0.271845	-0.752102	0.125	-0.735687	-0.342006
2016	538	1	-0.705532	-0.210218	-0.353181	-0.301321	0.180328	-0.282547	-0.493778
2016	539	1	-0.974424	-0.21571	-0.513014	-0.936741	0.04	-0.925661	-0.660806
2016	541	1	-0.72256	-0.234533	-0.433572	-0.487669	0.273381	-0.465707	-0.482605
2016	542	1	-0.765902	-0.23647	-0.289268	-0.576971	0.0324675	-0.557059	-0.469636
2016	Koshihikari	2	-0.849705	-0.184527	-0.37354	-0.718776	0.0758621	-0.697765	-0.489454
2016	501	2	-0.836459	-0.0320182	-0.319509	-0.759221	0.125	-0.727726	-0.360739
2016	503	2	-0.665706	-0.0822051	-0.417385	-0.457565	0.160377	-0.441465	-0.390436
2016	507	2	-0.709347	-0.17205	-0.285815	-0.508887	0.05	-0.48773	-0.418058
2016	511	2	-0.889048	-0.226208	-0.475724	-0.790504	0.266667	-0.776597	-0.511583
2016	522	2	-0.692781	-0.182781	-0.459484	-0.306608	0	-0.306939	-0.557747
2016	524	2	-0.873983	-0.160213	-0.455394	-0.762894	0.0927152	-0.74097	-0.536486
2016	534	2	-0.596158	-0.189437	-0.383775	-0.321926	0.169118	-0.363269	-0.360691
2016	538	2	-0.590348	-0.221866	-0.341102	-0.343774	0.204918	-0.265961	-0.473029
2016	539	2	-0.813874	-0.193003	-0.411633	-0.534508	-0.16	-0.55421	-0.583862
2016	541	2	-0.629556	-0.180601	-0.419863	-0.31761	0.143885	-0.257757	-0.500223
2016	542	2	-0.52436	-0.199672	-0.246581	-0.370141	0.246753	-0.337402	-0.289945
2016	Koshihikari	3	-0.88223	-0.179842	-0.332217	-0.818867	0.158621	-0.763416	-0.518589
2016	501	3	-0.982149	-0.101178	-0.501169	-0.962611	0.09375	-0.958363	-0.567678
2016	503	3	-0.929935	-0.135125	-0.417938	-0.852494	-0.0660377	-0.821827	-0.605687
2016	507	3	-0.881941	-0.216635	-0.317101	-0.731447	-0.142857	-0.708214	-0.587929
2016	511	3	-0.864117	-0.237827	-0.367571	-0.774316	0.244444	-0.760494	-0.428965
2016	522	3	-0.767177	-0.204953	-0.383365	-0.508211	-0.05	-0.500794	-0.537368
2016	524	3	-0.767377	-0.135973	-0.291831	-0.656166	0.0927152	-0.61865	-0.399103
2016	534	3	-0.95046	-0.0929411	-0.295063	-0.914164	-0.0955882	-0.879093	-0.588379
2016	538	3	-0.456233	-0.192566	-0.323095	-0.227198	0.278689	-0.218494	-0.341648
2016	539	3	-0.899326	-0.224486	-0.445199	-0.798459	0.16	-0.751389	-0.598325
2016	541	3	-0.746935	-0.223769	-0.427745	-0.483842	0.100719	-0.43792	-0.548749
2016	542	3	-0.738524	-0.218306	-0.354758	-0.600208	0.149351	-0.578527	-0.436119

## Sheet: Table 3
CSSL no.	Grain yield SEI	Panicle number SEI	Spikelet number per panicle SEI	Grain weight SEI	Grain filling SEI	Aboveground biomass SEI	Harvest index SEI
Koshihikari	-0.901935	0.110345	-0.394869	-0.203615	-0.828478	-0.53306	-0.799236
501	-0.929724	0.09375	-0.410672	-0.0389552	-0.89184	-0.480208	-0.877293
503	-0.822681	0.0283019	-0.422993	-0.0990873	-0.689066	-0.500156	-0.669092
507	-0.84518	-0.0428571	-0.311517	-0.195891	-0.710716	-0.545038	-0.680876
511	-0.915772	0.274074	-0.437422	-0.260338	-0.850734	-0.497767	-0.841271
522	-0.76531	-0.05	-0.424808	-0.199924	-0.466958	-0.576178	-0.452724
524	-0.847868	0.10596	-0.38329	-0.156168	-0.747838	-0.48724	-0.717625
534	-0.786579	0.0661765	-0.316894	-0.147151	-0.662731	-0.430358	-0.65935
538	-0.584037	0.221311	-0.339126	-0.208217	-0.290764	-0.436152	-0.255667
539	-0.895875	0.0133333	-0.456615	-0.211066	-0.756569	-0.614331	-0.743753
541	-0.699684	0.172662	-0.42706	-0.212968	-0.429707	-0.510526	-0.387128
542	-0.676262	0.142857	-0.296869	-0.218149	-0.515773	-0.398567	-0.490996
Treatment	CSSL no.	Organ	Na+ concentration	K+ concentration	Cl- concentration	Na+-K+ ratio
salt	Koshihikari	Leaf blade	11.7	5.06395	21.5803	2.38747
salt	501	Leaf blade	4.85904	9.44717	15.6126	0.52605
salt	503	Leaf blade	5.58879	9.01939	15.8754	0.623532
salt	507	Leaf blade	7.97872	4.9836	16.5629	1.71841
salt	511	Leaf blade	8.61067	4.78792	17.6019	1.82724
salt	522	Leaf blade	5.61327	7.81774	14.1494	0.721881
salt	524	Leaf blade	7.45803	4.32246	15.0179	1.76278
salt	534	Leaf blade	6.1764	6.65926	15.6115	0.955418
salt	538	Leaf blade	8.89623	5.12231	17.791	1.73818
salt	539	Leaf blade	10.0164	5.18591	20.3008	1.98943
salt	541	Leaf blade	6.79777	8.20318	17.9206	0.860677
salt	542	Leaf blade	6.32391	6.31748	15.0178	1.01592
salt	Koshihikari	Panicle	1.53016	3.54888	1.82462	0.430343
salt	501	Panicle	0.554887	5.40086	2.12366	0.10378
salt	503	Panicle	0.535651	5.19383	1.79183	0.0994004
salt	507	Panicle	1.44938	5.09961	2.25839	0.281562
salt	511	Panicle	1.72098	3.84682	1.91679	0.444169
salt	522	Panicle	0.649352	6.48153	2.42807	0.100006
salt	524	Panicle	1.28345	4.65448	2.13745	0.275599
salt	534	Panicle	0.772138	4.7162	1.53271	0.16605
salt	538	Panicle	1.16153	3.18701	1.14525	0.366695
salt	539	Panicle	1.49596	3.4679	1.43631	0.428281
salt	541	Panicle	0.913314	4.4915	1.80002	0.202531
salt	542	Panicle	0.636113	5.79539	1.99768	0.109425
salt	Koshihikari	Leaf sheath	16.8957	2.83643	23.592	6.02106
salt	501	Leaf sheath	12.905	4.95217	18.54	2.6705
salt	503	Leaf sheath	11.7143	3.9568	16.9329	2.94898
salt	507	Leaf sheath	19.5191	4.15471	26.5079	5.07683
salt	511	Leaf sheath	18.8864	3.65714	24.3751	5.24269
salt	522	Leaf sheath	17.0313	3.9056	22.108	4.40647
salt	524	Leaf sheath	19.1699	3.57928	25.0723	5.39532
salt	534	Leaf sheath	15.4663	4.73229	20.1433	3.44518
salt	538	Leaf sheath	14.1934	2.78383	19.809	5.10693
salt	539	Leaf sheath	17.1295	3.67168	24.3291	4.65137
salt	541	Leaf sheath	18.2166	3.41763	26.0731	5.66698
salt	542	Leaf sheath	17.5309	3.63128	23.1263	4.93572

## Sheet: Figure 1
Experimental year	Month	Day	Daily precipitation (mm)	Salt concentration in the flood water (dS m-1)
2015	May	28	0
2015	May	29	0
2015	May	30	0
2015	May	31	0
2015	June	1	0
2015	June	2	0
2015	June	3	0
2015	June	4	0
2015	June	5	0
2015	June	6	8.5
2015	June	7	0
2015	June	8	0
2015	June	9	21.5
2015	June	10	0
2015	June	11	0
2015	June	12	5.5
2015	June	13	0
2015	June	14	0
2015	June	15	17
2015	June	16	0
2015	June	17	0
2015	June	18	0
2015	June	19	0.5
2015	June	20	0
2015	June	21	2
2015	June	22	0.5
2015	June	23	0	4.446
2015	June	24	0
2015	June	25	0
2015	June	26	3.5
2015	June	27	55
2015	June	28	5
2015	June	29	0	2.03775
2015	June	30	0
2015	July	1	7.5
2015	July	2	0	4.26075
2015	July	3	0
2015	July	4	0
2015	July	5	0
2015	July	6	0.5	5.37225
2015	July	7	0.5	6.11325
2015	July	8	1.5	6.11325
2015	July	9	2.5	6.2985
2015	July	10	0	6.2985
2015	July	11	0	6.11325
2015	July	12	0
2015	July	13	0	8.5215
2015	July	14	0	8.5215
2015	July	15	0	4.26075
2015	July	16	16.5	5.187
2015	July	17	0.5	4.63125
2015	July	18	1.5	7.22475
2015	July	19	0	7.7805
2015	July	20	0
2015	July	21	0	7.96575
2015	July	22	0	7.22475
2015	July	23	2	6.85425
2015	July	24	20.5	6.85425
2015	July	25	5
2015	July	26	0
2015	July	27	0	5.00175
2015	July	28	0	8.151
2015	July	29	0	5.74275
2015	July	30	0	7.59525
2015	July	31	0	8.33625
2015	August	1	0	5.928
2015	August	2	0
2015	August	3	0	7.41
2015	August	4	0	7.41
2015	August	5	0	7.22475
2015	August	6	0	4.446
2015	August	7	0	5.37225
2015	August	8	0	8.33625
2015	August	9	3
2015	August	10	0	8.70675
2015	August	11	7
2015	August	12	0.5
2015	August	13	5.5	8.33625
2015	August	14	11.5	5.37225
2015	August	15	0	7.59525
2015	August	16	0
2015	August	17	28.5	8.70675
2015	August	18	0	3.705
2015	August	19	0	7.41
2015	August	20	0	8.892
2015	August	21	16	9.44775
2015	August	22	2	7.41
2015	August	23	5.5
2015	August	24	0	6.48375
2015	August	25	0	7.22475
2015	August	26	3.5	7.7805
2015	August	27	8.5	6.669
2015	August	28	1.5	6.85425
2015	August	29	10
2015	August	30	14
2015	August	31	0	5.187
2015	September	1	3	6.11325
2015	September	2	0
2015	September	3	1	7.7805
2015	September	4	2.5	7.7805
2015	September	5	0	8.33625
2015	September	6	15
2015	September	7	8	6.11325
2015	September	8	7.5	5.37225
2015	September	9	6.5	6.2985
2015	September	10	27.5	8.5215
2015	September	11	73.5	1.66725
2015	September	12	0
2015	September	13	6
2015	September	14	0	9.07725
2015	September	15	0	6.669
2015	September	16	0	7.7805
2015	September	17	23
2015	September	18	23.5
2015	September	19	2	5.00175
2015	September	20	0
2015	September	21	0
2015	September	22	0
2015	September	23	0
2015	September	24	0
2015	September	25	7
2016	May	24	0
2016	May	25	0
2016	May	26	0
2016	May	27	12
2016	May	28	0
2016	May	29	0
2016	May	30	0
2016	May	31	1
2016	June	1	0.5
2016	June	2	0
2016	June	3	0
2016	June	4	0
2016	June	5	0
2016	June	6	0
2016	June	7	0
2016	June	8	0
2016	June	9	1
2016	June	10	0
2016	June	11	0
2016	June	12	0
2016	June	13	23.5
2016	June	14	0
2016	June	15	0.5
2016	June	16	11
2016	June	17	3
2016	June	18	0
2016	June	19	0
2016	June	20	10.5
2016	June	21	0	0.92625
2016	June	22	2
2016	June	23	43.5	6.11325
2016	June	24	7.5	2.77875
2016	June	25	14
2016	June	26	0.5
2016	June	27	0	8.33625
2016	June	28	14.5	7.0395
2016	June	29	0
2016	June	30	3	7.59525
2016	July	1	0	7.41
2016	July	2	0.5
2016	July	3	0
2016	July	4	0	7.96575
2016	July	5	0	7.41
2016	July	6	16.5	6.2985
2016	July	7	0
2016	July	8	0	7.22475
2016	July	9	12.5
2016	July	10	0
2016	July	11	0	6.85425
2016	July	12	0	6.85425
2016	July	13	14	7.59525
2016	July	14	5	5.928
2016	July	15	0	7.22475
2016	July	16	0
2016	July	17	3
2016	July	18	0	8.151
2016	July	19	0	7.96575
2016	July	20	0	6.48375
2016	July	21	0	6.669
2016	July	22	0
2016	July	23	0
2016	July	24	0
2016	July	25	0	8.151
2016	July	26	0	8.70675
2016	July	27	0	5.74275
2016	July	28	0	6.11325
2016	July	29	0
2016	July	30	0	8.151
2016	July	31	0
2016	August	1	2	6.11325
2016	August	2	0	6.2985
2016	August	3	2	6.2985
2016	August	4	0	6.2985
2016	August	5	0	5.187
2016	August	6	0	6.48375
2016	August	7	0
2016	August	8	9	4.26075
2016	August	9	7	5.00175
2016	August	10	0	7.0395
2016	August	11	0
2016	August	12	0	6.48375
2016	August	13	0
2016	August	14	0	6.2985
2016	August	15	0	6.48375
2016	August	16	3.5
2016	August	17	76	2.5935
2016	August	18	2	2.5935
2016	August	19	1	6.2985
2016	August	20	5.5
2016	August	21	1
2016	August	22	20	7.59525
2016	August	23	54.5	5.928
2016	August	24	0	4.446
2016	August	25	0	6.669
2016	August	26	14
2016	August	27	5.5	6.2985
2016	August	28	0
2016	August	29	1.5	7.22475
2016	August	30	27.5
2016	August	31	0	5.37225
2016	September	1	0	6.669
2016	September	2	0	7.0395
2016	September	3	0
2016	September	4	0
2016	September	5	0	7.59525
2016	September	6	0	7.96575
2016	September	7	1	8.70675
2016	September	8	61.5
2016	September	9	20.5	2.03775
2016	September	10	0
2016	September	11	0
2016	September	12	0	2.77875
2016	September	13	13	3.14925
2016	September	14	1.5	3.89025
2016	September	15	3	5.74275
2016	September	16	0	6.85425
2016	September	17	3
2016	September	18	5
2016	September	19	3
2016	September	20	26.5	6.11325
2016	September	21	0
2016	September	22	19
2016	September	23	5.5
2016	September	24	2
2016	September	25	0.5
2016	September	26	0.5
2016	September	27	5.5
2016	September	28	2.5
2016	September	29	16
2016	September	30	0

## Sheet: Figure 2
	Panicle weight (g plant-1)						SEI of panicle weight
	Control			Salinity
CSSL no.	replication 1	replication 2	replication 3	replication 1	replication 2	replication 3	replication 1	replication 2	replication 3
Koshihikari	64.25	75.99	62.715	42.635	47.12	36.36	-0.369786	-0.303491	-0.462541
501	48.075	51.045	54.28	42.285	37.04	46.685	-0.173044	-0.275619	-0.0869948
502	58.505	57.44	62.25	53.65	36.08	46.87	-0.096776	-0.392576	-0.210921
504	61.22	63.77	64.135	37.93	34.85	44.92	-0.398334	-0.447191	-0.287455
505	46.725	67.17	58.925	26.695	41.63	46.51	-0.536599	-0.277341	-0.192628
506	70.585	58.485	59.86	41.725	37.88	50.59	-0.337453	-0.398507	-0.196687
507	66.53	55.855	65.76	30.86	40.97	33.635	-0.507933	-0.346727	-0.463685
511	67.8	56.16	84.035	39.36	33.42	43.865	-0.432294	-0.517969	-0.367317
512	61.425	53.41	55.7	40.705	31.22	43.72	-0.28393	-0.450787	-0.230891
513	63.635	60.335	73.785	42.355	34.785	48.805	-0.357463	-0.472302	-0.259614
514	64.725	82.275	62.88	39.635	48.22	46.595	-0.433462	-0.310749	-0.333977
515	58.925	53.555	60.94	38.54	44.52	46.815	-0.333295	-0.229847	-0.190145
517	65.255	52.015	55.345	40.675	33.65	31.905	-0.29308	-0.415172	-0.4455
518	47.15	35.64	45.795	34.76	28.355	28.29	-0.189019	-0.338453	-0.33997
522	48.56	49.845	48.165	16.725	21.74	15.845	-0.657672	-0.555025	-0.675684
524	55.01	67.35	67.205	34.78	49.59	51.485	-0.449582	-0.215203	-0.185214
525	65.2	59.035	55.155	35.925	47.49	31.945	-0.399214	-0.205809	-0.465773
527	47.365	47.065	52.745	43.64	27.865	33.285	-0.110447	-0.432003	-0.321522
528	50.29	53.615	56.605	39.555	38.61	44.585	-0.2607	-0.278363	-0.166687
529	56.05	44.895	41.205	33.535	39.335	30.175	-0.292262	-0.169856	-0.363173
530	58.335	58.405	69.685	38.32	35.03	38.4	-0.383345	-0.436288	-0.382057
531	54.39	46.155	54.465	36.425	33.425	44.73	-0.295045	-0.353106	-0.134314
532	61.265	65.365	59.64	49.9	43.765	35.125	-0.196328	-0.295136	-0.434289
533	61.45	54.925	68.7	49.42	40.885	40.77	-0.198919	-0.337269	-0.339133
534	62.83	62.685	75.51	51.62	40.24	62.635	-0.229648	-0.399478	-0.0652655
535	62.085	63.95	68.13	42.09	50.425	47.655	-0.349677	-0.220895	-0.263693
536	68.83	67.23	65.865	53.25	31.27	58.46	-0.208865	-0.535422	-0.13146
538	59.22	54.195	52.53	52.405	48.17	41.86	-0.0526078	-0.129169	-0.243243
539	59.325	63.89	72.775	35.565	27.92	37.885	-0.45561	-0.572631	-0.420098
540	63.92	61.39	66.205	46.82	49.66	40.845	-0.266585	-0.222097	-0.360181
541	45.19	51.95	55.105	45.555	42.675	34.83	-0.102335	-0.159086	-0.313672
542	55.235	55.275	53.35	42.615	38.36	55.24	-0.219791	-0.297693	0.0113512
543	67.59	60.955	57.67	33.675	36.335	42.01	-0.457482	-0.414628	-0.323202
544	57.215	53.645	72.04	47.99	31.325	60.565	-0.212849	-0.486195	-0.0065883

## Sheet: Figure 3
CSSL no.	replication	Organ	Na+ (mg g-1 DW)	K+ (mg g-1 DW)	Cl- (mg g-1 DW)	Na+-K+ ratio
koshihikari	1	leaf sheath	17.0554	1.47111	24.0111	11.5936
koshihikari	2	leaf sheath	15.9143	1.84521	21.7746	8.62465
koshihikari	3	leaf sheath	17.7175	1.68698	24.9902	10.5025
501	1	leaf sheath	12.3501	2.9805	17.5576	4.14364
501	2	leaf sheath	11.3251	3.24457	16.0779	3.49048
501	3	leaf sheath	15.0398	2.51026	21.9846	5.99134
503	1	leaf sheath	11.0762	2.20554	15.3313	5.02199
503	2	leaf sheath	9.94414	2.2808	14.9214	4.35993
503	3	leaf sheath	14.1227	2.49322	20.546	5.66442
507	1	leaf sheath	22.1548	2.94732	30.5869	7.51692
507	2	leaf sheath	18.0372	5.16907	24.9858	3.48944
507	3	leaf sheath	18.3654	4.34774	23.9511	4.22411
511	1	leaf sheath	20.681	3.1973	26.5092	6.46827
511	2	leaf sheath	18.519	4.04254	23.3059	4.58103
511	3	leaf sheath	17.4593	3.73159	23.3102	4.67878
522	1	leaf sheath	16.5434	3.89377	20.9973	4.24869
522	2	leaf sheath	16.8032	4.34628	21.5575	3.86611
522	3	leaf sheath	17.7474	3.47674	23.7693	5.10461
524	1	leaf sheath	20.2345	3.34054	28.8088	6.05724
524	2	leaf sheath	18.6405	3.96058	23.2098	4.70652
524	3	leaf sheath	18.6347	3.43673	23.1984	5.4222
534	1	leaf sheath	14.0494	4.9128	16.5822	2.85976
534	2	leaf sheath	14.1541	5.61045	19.738	2.52281
534	3	leaf sheath	18.1954	3.67362	24.1098	4.95298
538	1	leaf sheath	13.9727	1.75023	18.8095	7.98335
538	2	leaf sheath	15.4914	1.64055	22.1611	9.44282
538	3	leaf sheath	13.1161	1.51973	18.4563	8.63052
539	1	leaf sheath	14.8964	1.84579	21.0336	8.07049
539	2	leaf sheath	13.5768	2.25201	19.2124	6.02874
539	3	leaf sheath	22.9153	2.37882	32.7413	9.63307
541	1	leaf sheath	21.7955	2.06497	30.4949	10.5549
541	2	leaf sheath	14.6866	2.51143	21.0891	5.84791
541	3	leaf sheath	18.1676	1.45209	26.6353	12.5114
542	1	leaf sheath	17.7386	1.71186	23.7222	10.3622
542	2	leaf sheath	15.563	2.15595	20.1909	7.21862
542	3	leaf sheath	19.2911	2.53754	25.4658	7.60229
koshihikari	1	leaf blade	12.6042	4.01645	22.9159	3.13816
koshihikari	2	leaf blade	10.785	5.49052	21.5032	1.96429
koshihikari	3	leaf blade	11.7107	5.68489	20.3219	2.05997
501	1	leaf blade	5.08468	9.26666	15.965	0.548707
501	2	leaf blade	3.58869	10.4825	14.1688	0.342351
501	3	leaf blade	5.90375	8.59236	16.7041	0.687093
503	1	leaf blade	5.16679	8.50542	14.7285	0.60747
503	2	leaf blade	4.90153	9.73568	15.3888	0.50346
503	3	leaf blade	6.69805	8.81709	17.5088	0.759667
507	1	leaf blade	10.1798	3.82833	19.1397	2.65906
507	2	leaf blade	6.34839	5.91845	14.0111	1.07264
507	3	leaf blade	7.40802	5.20402	16.5379	1.42352
511	1	leaf blade	9.99241	4.53141	19.3411	2.20514
511	2	leaf blade	7.55409	4.15998	15.4035	1.8159
511	3	leaf blade	8.28552	5.67237	18.0613	1.46068
522	1	leaf blade	5.91081	7.94089	14.3499	0.744352
522	2	leaf blade	4.66212	8.10587	12.747	0.575154
522	3	leaf blade	6.26688	7.40646	15.3512	0.846137
524	1	leaf blade	8.45906	3.71633	16.0322	2.27619
524	2	leaf blade	6.7205	4.72978	14.0565	1.42089
524	3	leaf blade	7.19454	4.52128	14.9649	1.59126
534	1	leaf blade	5.39755	7.11662	14.1357	0.758442
534	2	leaf blade	4.53041	6.95569	13.3465	0.651325
534	3	leaf blade	8.60123	5.90547	19.3522	1.45649
538	1	leaf blade	9.27331	5.52133	18.574	1.67954
538	2	leaf blade	9.20906	5.10522	18.7065	1.80385
538	3	leaf blade	8.20632	4.74038	16.0926	1.73115
539	1	leaf blade	9.81341	6.11235	19.4052	1.60551
539	2	leaf blade	8.86349	5.12897	17.8991	1.72812
539	3	leaf blade	11.3722	4.3164	23.598	2.63465
541	1	leaf blade	6.23277	6.17058	15.3679	1.01008
541	2	leaf blade	5.06848	9.83319	15.9441	0.515446
541	3	leaf blade	9.09206	8.60578	22.4498	1.05651
542	1	leaf blade	7.34554	5.63264	15.5904	1.3041
542	2	leaf blade	6.2401	6.99375	14.4452	0.892239
542	3	leaf blade	5.38609	6.32606	13.2321	0.851413
koshihikari	1	panicle	1.96807	3.49481	2.21732	0.563142
koshihikari	2	panicle	1.06576	3.10572	1.31095	0.343161
koshihikari	3	panicle	1.55665	4.04611	1.94559	0.384727
501	1	panicle	0.600182	5.67185	2.47877	0.105818
501	2	panicle	0.262698	5.42787	1.42832	0.048398
501	3	panicle	0.801782	5.10287	2.4639	0.157124
503	1	panicle	0.469706	4.69234	1.44377	0.100101
503	2	panicle	0.289278	4.64754	1.10603	0.0622432
503	3	panicle	0.847968	6.2416	2.8257	0.135857
507	1	panicle	2.34485	5.30084	3.29597	0.442355
507	2	panicle	0.97217	5.24863	1.51728	0.185224
507	3	panicle	1.03112	4.74937	1.96194	0.217107
511	1	panicle	2.28896	4.04982	2.20212	0.565202
511	2	panicle	1.41336	3.71796	1.61536	0.380142
511	3	panicle	1.46063	3.77267	1.93289	0.387161
522	1	panicle	0.669267	6.54784	2.3588	0.102212
522	2	panicle	0.470786	6.3834	2.09962	0.0737516
522	3	panicle	0.808004	6.51335	2.82578	0.124054
524	1	panicle	1.699	4.6433	2.57386	0.365904
524	2	panicle	0.987288	4.49633	1.67234	0.219576
524	3	panicle	1.16407	4.82381	2.16615	0.241318
534	1	panicle	0.6021	4.77402	1.29538	0.12612
534	2	panicle	0.409284	4.83289	1.30794	0.0846872
534	3	panicle	1.30503	4.5417	1.99483	0.287344
538	1	panicle	1.21761	3.58254	1.31973	0.339874
538	2	panicle	1.17009	2.88305	1.08356	0.405853
538	3	panicle	1.09689	3.09543	1.03244	0.354356
539	1	panicle	1.83808	3.78099	1.63452	0.486138
539	2	panicle	1.09025	3.2735	1.09578	0.333053
539	3	panicle	1.55956	3.34919	1.57863	0.465652
541	1	panicle	1.13142	4.43888	2.01229	0.254888
541	2	panicle	0.422599	4.4246	1.2729	0.0955113
541	3	panicle	1.18592	4.61102	2.11488	0.257193
542	1	panicle	0.794064	5.96376	2.13714	0.133148
542	2	panicle	0.566877	5.84113	1.83668	0.0970493
542	3	panicle	0.547399	5.5813	2.01923	0.0980773

## Sheet: Figure S1 Table S2
Experimental year	Month	Day	Average temperature	Maximum temperature	Minimum temperature	Rainfall (mm)	Duration of sunshine (h)
2015	May	28	15.9	17.9	13	0	0.2
2015	May	29	19.7	23.5	16	0	9.4
2015	May	30	21.4	27.5	18.7	0	7.6
2015	May	31	19.8	23.9	14.7	0	6.7
2015	June	1	17	23.1	10.3	0	12
2015	June	2	18.8	26.2	11.7	0	9.1
2015	June	3	18	20.6	16.1	0	0
2015	June	4	16.8	20.3	14.3	0	11.9
2015	June	5	17.3	23.2	11.2	0	5.7
2015	June	6	14.2	18.6	11.2	8.5	4.1
2015	June	7	16.5	22.4	10.2	0	13.9
2015	June	8	17.9	22.4	12.8	0	5.7
2015	June	9	17.6	19.4	15.3	21.5	0
2015	June	10	21.2	25.6	15.1	0	14
2015	June	11	19.6	26.1	12.6	0	12.4
2015	June	12	19.4	21	18	5.5	0
2015	June	13	20.3	25.6	17.7	0	7.4
2015	June	14	20	23.9	17.7	0	2
2015	June	15	21.1	28.7	16.8	17	6.3
2015	June	16	19.7	24.7	17.5	0	3.5
2015	June	17	20.5	23.3	18.6	0	4.4
2015	June	18	19.6	22.6	16.8	0	1.5
2015	June	19	18.7	21.2	16.1	0.5	0.8
2015	June	20	19.8	24.4	16.6	0	7.3
2015	June	21	19.9	25	16.7	2	6
2015	June	22	20.6	24.3	17.6	0.5	8.4
2015	June	23	20.8	24	18.6	0	3.3
2015	June	24	21.2	25.8	18.4	0	12
2015	June	25	21.3	24.8	18.4	0	4.3
2015	June	26	21.8	24.5	20.4	3.5	2.8
2015	June	27	20	21.1	18.6	55	0
2015	June	28	16.3	19.7	12.4	5	0.6
2015	June	29	17.2	21.5	12.3	0	8
2015	June	30	19.8	21.8	17.4	0	0.7
2015	July	1	18.9	19.8	18	7.5	0
2015	July	2	22	26.2	17.3	0	12
2015	July	3	21.6	24.5	18.8	0	3.1
2015	July	4	20.1	23.5	18.2	0	0.1
2015	July	5	20	22.4	17.4	0	0.7
2015	July	6	20.1	22.1	18	0.5	0.3
2015	July	7	21.7	26.1	17.6	0.5	9.1
2015	July	8	19.4	23.8	17.2	1.5	2.9
2015	July	9	19.6	23	16.8	2.5	5.2
2015	July	10	21.6	26.2	17.5	0	11.8
2015	July	11	23.5	31.3	16.4	0	12.5
2015	July	12	23.3	32	15.6	0	13.8
2015	July	13	23.2	29.2	19.5	0	7.7
2015	July	14	26.8	33.2	21.3	0	9.4
2015	July	15	26.1	32.9	22.8	0	7.3
2015	July	16	21.7	24	19.5	16.5	0
2015	July	17	24	27.3	21	0.5	2.7
2015	July	18	24.6	28.5	21.2	1.5	3
2015	July	19	25.9	30	21.4	0	8.7
2015	July	20	24.3	28.1	20.6	0	2.2
2015	July	21	25.1	29.4	22.6	0	8.1
2015	July	22	26.1	32.2	22.2	0	10.5
2015	July	23	25.2	27.8	23.1	2	0
2015	July	24	25.7	29.5	23.6	20.5	0.6
2015	July	25	25.7	29.9	22.6	5	1.2
2015	July	26	27	32	22.1	0	8
2015	July	27	26.5	33.6	20.1	0	13.1
2015	July	28	26.6	30.8	24	0	7
2015	July	29	26.5	32.1	22.8	0	9.7
2015	July	30	25.8	30	23.2	0	5.2
2015	July	31	27.3	33	23.1	0	10.1
2015	August	1	27.7	33.3	22.2	0	11.7
2015	August	2	26.3	32.3	21.7	0	9.7
2015	August	3	26.6	32.8	22.9	0	6.7
2015	August	4	27.5	34.1	22.9	0	9.3
2015	August	5	28.3	35.8	22.9	0	11
2015	August	6	29	35.8	22.8	0	12.1
2015	August	7	27.3	34.5	21.8	0	10.7
2015	August	8	24	27.4	20.2	0	2.9
2015	August	9	23.8	27.9	20.5	3	2.5
2015	August	10	26	29.7	23	0	6.7
2015	August	11	25.4	29	22.5	7	0.7
2015	August	12	24.3	28.9	21.4	0.5	2.2
2015	August	13	22.2	23.6	21	5.5	0
2015	August	14	22.4	25.4	20.8	11.5	0
2015	August	15	24.3	29.7	20.5	0	9.2
2015	August	16	24.2	27.9	21.1	0	2.9
2015	August	17	23.6	25.6	21.7	28.5	0.2
2015	August	18	25.2	31.3	21.1	0	7.4
2015	August	19	23.6	27.8	17.9	0	10.5
2015	August	20	21.2	26.2	16.9	0	2.9
2015	August	21	22.5	25.2	20.4	16	0
2015	August	22	23.2	27.9	21.6	2	1.3
2015	August	23	21.2	22.6	19	5.5	0
2015	August	24	19.7	23.4	15.2	0	0.7
2015	August	25	18	21.5	15.2	0	2.2
2015	August	26	18.7	21.7	16.5	3.5	0.1
2015	August	27	18.8	20.7	17.3	8.5	0
2015	August	28	20.1	23.4	17.8	1.5	0.2
2015	August	29	18.9	19.6	18.5	10	0
2015	August	30	18.9	20.1	18.1	14	0
2015	August	31	19.6	21.2	18.3	0	0
2015	September	1	21.4	24.7	19.2	3	0.2
2015	September	2	24.4	31.6	20.4	0	5
2015	September	3	22.1	26.3	17.5	1	5.8
2015	September	4	22.1	27.7	18.5	2.5	4.2
2015	September	5	21.3	26.8	15.9	0	8
2015	September	6	19.9	22.5	18.5	15	0.1
2015	September	7	19.4	21.9	18.5	8	0
2015	September	8	18.4	19.7	17.6	7.5	0
2015	September	9	20.4	22.6	17.1	6.5	0
2015	September	10	22.2	23.7	21.6	27.5	0
2015	September	11	21.1	24.5	17.6	73.5	0.5
2015	September	12	20.6	26	14.6	0	11.7
2015	September	13	20.4	25.5	16.5	6	1.9
2015	September	14	18.3	24.2	14.1	0	4.5
2015	September	15	17.5	24	12	0	10
2015	September	16	17.8	23.8	12.9	0	6
2015	September	17	17.3	22.5	13.8	23	0.8
2015	September	18	18.1	21.5	14.4	23.5	0.1
2015	September	19	20.5	26.9	15.7	2	5
2015	September	20	20.4	25.7	15.2	0	6.2
2015	September	21	18	25	12.1	0	9.3
2015	September	22	19	26.4	11.8	0	10.4
2015	September	23	17.3	24.9	11.3	0	8.8
2015	September	24	17.1	22.4	12.1	0	0.5
2015	September	25	17.1	19	15.7	7	0
2015	September	26	17.7	20.4	15.7	12	0
2015	September	27	19.6	26.1	14.3	0	7.1
2015	September	28	18.4	25.4	10.5	0	10.6
2016	May	24	18.7	25.1	12.6	0	8
2016	May	25	18.6	22.1	16.4	0	0
2016	May	26	19.8	24.5	16.9	0	3.1
2016	May	27	18.8	23.5	14.4	12	3.2
2016	May	28	17.6	23.6	12.7	0	11.4
2016	May	29	18.4	22.8	12.9	0	11.1
2016	May	30	19.4	23.9	16.2	0	6.4
2016	May	31	18.4	22.2	15.2	1	4
2016	June	1	16.3	20.5	12.7	0.5	8.8
2016	June	2	14.8	18.8	11.2	0	9.2
2016	June	3	15.6	21.8	9.9	0	12.7
2016	June	4	18.3	24	10.1	0	11.2
2016	June	5	18.1	25.6	13.6	0	7.8
2016	June	6	16.6	21.1	13.3	0	9
2016	June	7	17.5	20.7	13.2	0	2
2016	June	8	19.3	22.5	16.9	0	3.4
2016	June	9	19.5	21.7	17.1	1	0.2
2016	June	10	22.4	29.1	16.3	0	13.9
2016	June	11	20.1	27.8	12.9	0	13.6
2016	June	12	20.4	24.1	18.3	0	4.7
2016	June	13	18	20.4	16.8	23.5	0
2016	June	14	18.3	20.9	16.9	0	0.1
2016	June	15	17.8	19.5	16.7	0.5	0
2016	June	16	19	20.6	16.6	11	0
2016	June	17	21.1	26.5	18.1	3	2.9
2016	June	18	22.8	27.1	18	0	13.9
2016	June	19	20.3	23.4	16.4	0	0
2016	June	20	20.5	23.3	18.5	10.5	2.4
2016	June	21	20.8	25.2	16.9	0	6.9
2016	June	22	20	23.9	17	2	2.5
2016	June	23	17.3	18.2	16.7	43.5	0
2016	June	24	19.4	22.1	17	7.5	0.3
2016	June	25	21.6	25.8	19.4	14	0
2016	June	26	19.8	23	16.7	0.5	9.8
2016	June	27	20.4	26.3	15.9	0	12.3
2016	June	28	19.1	20.5	17.8	14.5	0
2016	June	29	20.6	24.9	16.6	0	8.8
2016	June	30	20.2	20.9	19.6	3	0
2016	July	1	22.5	28.5	18.2	0	7.8
2016	July	2	22	23.4	20.5	0.5	0
2016	July	3	23.7	27.8	20.6	0	1.7
2016	July	4	22.9	28.5	17.2	0	3.4
2016	July	5	18.1	20.1	16.9	0	0
2016	July	6	19.6	20.9	17	16.5	0
2016	July	7	19.7	23.6	17.3	0	1.5
2016	July	8	20.7	25.1	17.2	0	4.3
2016	July	9	21.7	24.7	20.1	12.5	0
2016	July	10	23.8	28.7	18.3	0	9.1
2016	July	11	23.6	29.2	18.1	0	13.7
2016	July	12	21.4	26.3	16.8	0	12
2016	July	13	22.2	25.9	20	14	1.4
2016	July	14	22.8	26.3	21.2	5	1.4
2016	July	15	21.6	25.6	18.9	0	2.2
2016	July	16	21.1	24	18.2	0	2.3
2016	July	17	22.7	24.7	21.2	3	0.1
2016	July	18	25.1	29.8	20.6	0	10.7
2016	July	19	24.4	29.4	18.7	0	10.4
2016	July	20	21.8	25.9	18.3	0	5.2
2016	July	21	20.4	23.6	18.7	0	0.4
2016	July	22	20.3	24.6	16.4	0	13.1
2016	July	23	20	24.3	17.3	0	2.4
2016	July	24	21	25.4	18.2	0	3.2
2016	July	25	22.6	26.8	19.6	0	7.9
2016	July	26	23.2	25.9	21.1	0	0.6
2016	July	27	23.8	26.5	22.3	0	0.2
2016	July	28	24.6	27.8	22.6	0	1
2016	July	29	25.6	29.4	22.8	0	12
2016	July	30	24.9	29.4	20.7	0	10.3
2016	July	31	25.8	29.8	22.2	0	9.4
2016	August	1	26	30.7	23.4	2	7.6
2016	August	2	25	29.7	23	0	3.6
2016	August	3	25.3	29.2	22.9	2	3.3
2016	August	4	26.5	32.6	21.9	0	12.2
2016	August	5	26.8	33.4	21.6	0	13
2016	August	6	26.4	31.9	21.7	0	12.9
2016	August	7	25.8	30.4	21	0	12
2016	August	8	25.6	31	21.3	9	3.2
2016	August	9	26.1	32.1	20.6	7	8.4
2016	August	10	23.8	29.1	18.6	0	2.9
2016	August	11	23.3	28.3	19.6	0	11.9
2016	August	12	22.4	28.1	18.4	0	10.2
2016	August	13	21.4	26.9	16.5	0	12.5
2016	August	14	21.5	27.4	16.3	0	11.9
2016	August	15	23.1	27.5	18	0	1.8
2016	August	16	26.6	29.8	24	3.5	6
2016	August	17	25.8	30.3	24.1	76	2.4
2016	August	18	24.5	26.7	23.1	2	0.6
2016	August	19	26.1	29.3	23.8	1	10.6
2016	August	20	25.8	29.1	23.5	5.5	1.3
2016	August	21	27	31.9	23	1	7
2016	August	22	26.2	29.1	23.4	20	0.9
2016	August	23	24.2	30.9	21	54.5	3.7
2016	August	24	23.9	28.2	20.5	0	3.1
2016	August	25	25.4	28	23.2	0	6.2
2016	August	26	25.3	29	22	14	5.7
2016	August	27	20.2	22.1	18.4	5.5	0
2016	August	28	20.9	24.5	18.1	0	0.3
2016	August	29	24.2	27.4	20.7	1.5	0.6
2016	August	30	24	27.3	21.1	27.5	0.2
2016	August	31	23.5	27.5	19.7	0	8.1
2016	September	1	24.2	29.1	20.4	0	7.8
2016	September	2	23.1	27.9	18.8	0	4.5
2016	September	3	23.6	27.7	20.2	0	5.6
2016	September	4	24.6	28.7	21.9	0	3.8
2016	September	5	26	29.8	23.7	0	4.1
2016	September	6	26.4	30.3	22.6	0	5.7
2016	September	7	23.3	28.4	18.7	1	2.7
2016	September	8	21.8	24.9	18.8	61.5	0.4
2016	September	9	23.4	29.1	17.1	20.5	8.9
2016	September	10	21.9	28.9	15.2	0	10.1
2016	September	11	19.9	22.2	17.2	0	0.1
2016	September	12	20.4	22.5	18.8	0	0
2016	September	13	19.3	20.3	18.3	13	0
2016	September	14	21.2	25.6	18.1	1.5	1.4
2016	September	15	21.7	27.8	18	3	6
2016	September	16	21.5	24.8	19.3	0	0.5
2016	September	17	21	24.6	17.9	3	0.8
2016	September	18	18.9	19.6	18.5	5	0
2016	September	19	18.5	19.8	17.7	3	0
2016	September	20	16.7	18.5	14.7	26.5	0
2016	September	21	17.8	22.7	14.3	0	7.5
2016	September	22	18.1	22.3	16.3	19	0
2016	September	23	19.4	24.2	16.5	5.5	1.1
2016	September	24	20.5	25.3	16.8	2	5.2
2016	September	25	21.1	25.3	18.9	0.5	4.5
2016	September	26	21.3	24.8	19.2	0.5	0.5
2016	September	27	21.7	24.9	19.2	5.5	1.5
2016	September	28	22.5	24.5	20.7	2.5	0
2016	September	29	18.4	21.9	12.5	16	0.5
2016	September	30	15.9	21.7	9.8	0	8.6

## Sheet: Table S3
Experimental year	replication	treatment	CSSL no.	Grain yield (g m-2)	Grain weight (mg)	Panicle number (m-2)	Spikelet number per panicle	Grain filling (%)	Aboveground biomass (g)	Harvest Index
2015	1	control	Koshihikari	856.637	26.9769	480	97.671	67.9817	132.54	0.404744
2015	1	control	501	416.432	24.4647	320	125.11	42.4404	115.245	0.22545
2015	1	control	502	666.516	23.6973	392	118.352	60.6585	116.015	0.359176
2015	1	control	507	827.842	24.3171	440	120.009	64.7385	137.655	0.375921
2015	1	control	511	920.799	27.4348	424	115.951	68.303	135.15	0.425852
2015	1	control	522	598.241	25.9493	336	113.876	60.2591	98.165	0.379882
2015	1	control	524	970.53	27.8811	528	101.92	64.6851	123.165	0.427984
2015	1	control	534	821.21	26.4627	416	121.528	61.587	119.11	0.430897
2015	1	control	538	785.022	30.0462	368	113.197	62.8197	131.275	0.373686
2015	1	control	539	825.69	28.3246	328	116.325	76.8896	114.45	0.450684
2015	1	control	541	605.899	28.7583	432	88.4949	55.5497	121.885	0.3139
2015	1	control	542	704.443	25.1835	496	99.3366	57.5367	135.35	0.325393
2015	2	control	Koshihikari	1022.64	27.4671	544	98.7652	69.198	152.285	0.419322
2015	2	control	501	492.134	24.6359	328	120.291	50.7643	119.22	0.258181
2015	2	control	502	706.823	23.36	376	122.089	65.8789	115.515	0.382322
2015	2	control	507	731.254	25.284	352	118.733	69.2828	118.175	0.386758
2015	2	control	511	746.054	28.5213	360	107.952	67.2095	116.485	0.399834
2015	2	control	522	623.758	26.1065	336	111.026	64.8312	107.22	0.363498
2015	2	control	524	889.499	28.0194	504	95.3455	66.2201	137.47	0.404333
2015	2	control	534	835.482	26.428	440	113.607	63.3466	124.62	0.418497
2015	2	control	538	724.421	29.3543	376	99.2206	66.4014	123.145	0.36791
2015	2	control	539	850.708	27.8009	368	113.093	73.4852	126.18	0.421356
2015	2	control	541	720.685	28.7139	408	91.2441	67.353	123.2	0.366841
2015	2	control	542	719.673	26.1441	496	88.706	62.6582	130.835	0.34459
2015	3	control	Koshihikari	827.501	27.2625	456	94.1381	70.8376	127.485	0.405782
2015	3	control	501	445.208	24.6396	328	127.643	43.3025	133.515	0.208451
2015	3	control	502	676.444	25.3867	368	129.153	56.7221	121.715	0.347379
2015	3	control	507	827.003	24.4928	480	115.079	61.1923	141.4	0.365863
2015	3	control	511	1140.31	27.7722	552	106.609	69.8565	163.755	0.435466
2015	3	control	522	625.642	26.0466	336	116.706	61.4814	106	0.369382
2015	3	control	524	881.413	28.6038	400	111.136	69.7789	136.8	0.403064
2015	3	control	534	1055.21	27.7924	416	133.962	68.2662	143.58	0.459161
2015	3	control	538	643.362	29.4719	384	101.545	56.2217	119.505	0.337138
2015	3	control	539	1017.41	28.4966	400	115.429	77.1481	135.79	0.467982
2015	3	control	541	746.533	28.6815	472	92.5901	59.7619	138.39	0.337254
2015	3	control	542	687.888	26.6179	520	84.5383	58.8009	132.52	0.324669
2015	1	salinity	Koshihikari	368.934	23.0172	568	78.4556	35.9065	94.65	0.242904
2015	1	salinity	501	305.541	23.7232	384	99.7114	33.7046	102.58	0.186468
2015	1	salinity	502	377.409	22.3501	552	87.9966	35.3141	114.68	0.206803
2015	1	salinity	507	155.002	18.496	472	98.6434	18.1971	79.19	0.122307
2015	1	salinity	511	456.226	23.4015	504	66.6852	57.8319	89.095	0.320364
2015	1	salinity	522	148.353	20.7128	416	50.1769	35.0365	55.065	0.168661
2015	1	salinity	524	269.513	22.5858	552	71.3482	30.8133	82.375	0.204721
2015	1	salinity	534	490.396	21.8254	672	80.5762	41.5266	110.93	0.275755
2015	1	salinity	538	628.343	26.3528	520	83.5614	55.0376	106.52	0.371871
2015	1	salinity	539	221.472	23.0954	568	63.0346	25.6057	87.195	0.151899
2015	1	salinity	541	545.638	24.6026	616	72.3477	50.0984	116.39	0.293887
2015	1	salinity	542	449.004	22.071	608	80.62	41.075	99.67	0.278892
2015	2	salinity	Koshihikari	427.76	23.268	448	70.8786	57.896	98.74	0.35689
2015	2	salinity	501	244.441	23.4856	392	88.5994	28.9811	95.45	0.157332
2015	2	salinity	502	222.033	22.8375	416	81.5712	29.9081	80.275	0.173452
2015	2	salinity	507	427.743	20.024	504	88.9343	47.9066	94.335	0.28415
2015	2	salinity	511	316.652	23.6917	528	58.7539	43.3538	82.49	0.239607
2015	2	salinity	522	206.147	21.1667	424	61.1398	37.3089	67.095	0.190929
2015	2	salinity	524	486.784	23.2942	632	81.6542	40.397	109.175	0.278056
2015	2	salinity	534	281.534	20.7906	464	69.1671	42.1936	90.17	0.22611
2015	2	salinity	538	638.583	25.3168	496	81.2465	62.7188	102.84	0.388873
2015	2	salinity	539	101.494	22.614	536	55.0493	15.416	74.38	0.102335
2015	2	salinity	541	511.934	24.9117	616	64.2915	51.5767	110.31	0.288526
2015	2	salinity	542	412.063	22.4166	552	70.1215	47.5402	101.305	0.254163
2015	3	salinity	Koshihikari	229.17	22.5564	600	58.7729	27.9788	88.965	0.156639
2015	3	salinity	501	261.386	23.1032	376	107.148	28.042	114.34	0.142994
2015	3	salinity	502	142.363	23.1882	512	81.7502	14.6897	106.44	0.083598
2015	3	salinity	507	128.659	17.3456	600	78.764	15.103	92.725	0.0847692
2015	3	salinity	511	407.173	23.5493	584	76.347	39.2015	101.005	0.251036
2015	3	salinity	522	121.678	20.4051	416	53.2103	27.2192	61.315	0.123102
2015	3	salinity	524	529.001	23.1311	640	82.1429	42.8344	114.925	0.284526
2015	3	salinity	534	485.986	23.1393	464	108.154	41.8514	132.885	0.312988
2015	3	salinity	538	613.795	23.7362	656	71.0046	55.5164	98.7	0.312891
2015	3	salinity	539	216.126	20.2426	592	55.5776	32.4504	89.705	0.136719
2015	3	salinity	541	418.847	25.134	528	67.345	47.3076	97.41	0.269604
2015	3	salinity	542	602.777	22.1737	664	85.8841	47.0988	128.51	0.290151
2016	1	cont	Koshihikari	981.749	26.3755	344	133.296	81.9771	122.995	0.499818
2016	1	cont	501	312.152	23.5007	280	142.34	32.8061	104.125	0.183511
2016	1	cont	503	389.333	22.1931	288	130.343	45.8411	111.74	0.21218
2016	1	cont	507	827.988	24.6897	336	129.88	76.8639	113.72	0.455336
2016	1	cont	511	1039.18	26.8138	408	126.428	75.6208	142.81	0.454453
2016	1	cont	522	657.546	25.0689	336	124.356	62.8395	111.87	0.366964
2016	1	cont	524	898.602	25.3637	384	121.129	76.4287	123.935	0.453185
2016	1	cont	534	1134.85	24.491	440	149.931	70.5999	149.765	0.473615
2016	1	cont	538	730.473	28.4714	288	121.06	74.328	102.85	0.443911
2016	1	cont	539	944.743	25.6924	344	132.713	80.9759	132.17	0.454491
2016	1	cont	541	838.914	27.1332	376	118.11	69.9414	129.705	0.404404
2016	1	cont	542	804.359	26.5218	384	113.093	69.8217	119.085	0.422206
2016	2	cont	Koshihikari	958.28	25.8223	400	111.467	83.6167	126.1	0.475621
2016	2	cont	501	400.515	23.9091	296	154.057	36.4816	126.45	0.195983
2016	2	cont	503	415.516	23.9663	296	131.151	44.2498	120.13	0.213573
2016	2	cont	507	956.629	23.9951	424	125.698	74.8524	136.95	0.435928
2016	2	cont	511	681.318	27.0543	320	121.35	65.019	109.545	0.385202
2016	2	cont	522	604.311	25.2323	296	140.986	58.3037	103.555	0.367712
2016	2	cont	524	998.838	26.0443	432	118.09	74.973	143.01	0.435572
2016	2	cont	534	963.242	25.1742	376	142.877	71.389	123.415	0.48669
2016	2	cont	538	853.441	28.398	368	110.921	73.6246	139.31	0.441886
2016	2	cont	539	1138.63	26.1039	456	116.141	82.4584	154.35	0.461445
2016	2	cont	541	640.273	27.3734	392	107.646	55.5734	123.3	0.324127
2016	2	cont	542	859.362	25.6651	504	104.47	61.9453	138.9	0.382682
2016	3	cont	Koshihikari	1063.75	25.8519	416	112.348	82.9483	137.55	0.480869
2016	3	cont	501	213.459	23.7275	192	132.974	29.7786	82.56	0.14691
2016	3	cont	503	326.273	23.509	264	143.5	36.2166	104.715	0.193046
2016	3	cont	507	824.192	23.9983	360	128.284	74.5323	121.79	0.42377
2016	3	cont	511	962.084	26.0128	352	135.868	77.1737	128.375	0.467382
2016	3	cont	522	668.343	25.3438	328	121.343	66.2323	110.655	0.378177
2016	3	cont	524	915.501	26.0494	392	123.218	72.0629	134.305	0.423748
2016	3	cont	534	877.585	25.8523	272	162.962	76.5971	112.15	0.48897
2016	3	cont	538	789.016	28.427	320	118.593	73.0679	110.63	0.447087
2016	3	cont	539	1374.8	27.6277	400	147.826	84.1556	183.3	0.468766
2016	3	cont	541	733.421	27.1035	344	131.44	59.8645	128.435	0.357067
2016	3	cont	542	581.87	26.5383	344	104.86	59.6092	91.53	0.391937
2016	1	salinity	Koshihikari	26.1625	19.6041	424	62.036	4.32536	52.695	0.0308113
2016	1	salinity	501	9.08775	24.0997	272	84.2512	1.52927	50.915	0.00951239
2016	1	salinity	503	48.11	21.3666	280	76.4554	10.2251	55.61	0.0528074
2016	1	salinity	507	48.4789	19.4067	360	85.5197	8.15901	46.045	0.0672048
2016	1	salinity	511	5.23146	18.1868	472	67.9087	0.916109	56.76	0.00578513
2016	1	salinity	522	105.536	19.8685	288	73.2671	25.8543	39.845	0.166765
2016	1	salinity	524	91.6613	21.3701	456	72.1679	13.0761	63.38	0.0904509
2016	1	salinity	534	185.366	21.1682	408	110.624	18.0624	84.515	0.127687
2016	1	salinity	538	232.917	22.4552	384	75.5862	51.4741	59.53	0.318761
2016	1	salinity	539	29.4817	20.7638	416	64.3927	5.22078	53.12	0.0343125
2016	1	salinity	541	204.622	20.8233	472	67.4418	31.6585	65.785	0.193342
2016	1	salinity	542	175.229	20.0364	424	76.3853	26.9859	61.79	0.176708
2016	2	salinity	Koshihikari	150.484	21.2158	416	74.5718	23.2986	65.8	0.146716
2016	2	salinity	501	50.4864	22.9532	288	97.3942	7.95105	66.725	0.0477754
2016	2	salinity	503	126.042	21.3138	328	78.6519	22.8379	68.39	0.115207
2016	2	salinity	507	252.753	20.0593	392	91.3827	37.0379	72.25	0.224551
2016	2	salinity	511	99.2125	20.6037	456	67.0454	15.2103	61.985	0.097332
2016	2	salinity	522	197.665	20.6062	320	69.6699	43.3082	48.07	0.257092
2016	2	salinity	524	118.159	21.6826	440	65.7953	17.6616	61.995	0.113326
2016	2	salinity	534	400.568	20.4039	424	93.6188	49.4058	82.115	0.307599
2016	2	salinity	538	324.026	22.124	392	76.9977	48.3464	61.97	0.32613
2016	2	salinity	539	214.552	21.365	336	77.7979	38.417	65.17	0.205762
2016	2	salinity	541	273.216	22.2904	424	69.0741	42.167	63.545	0.268593
2016	2	salinity	542	356.031	21.002	512	80.973	40.18	82.725	0.264338
2016	3	salinity	Koshihikari	117.919	21.3377	448	79.4907	15.0064	62.045	0.114847
2016	3	salinity	501	5.51067	21.3133	280	71.3945	1.23466	45.125	0.00730591
2016	3	salinity	503	26.4172	20.0848	264	78.5773	6.21036	44.24	0.036751
2016	3	salinity	507	102.665	18.9792	320	87.3795	20.2532	51.16	0.127903
2016	3	salinity	511	121.506	20.2944	448	80.8761	16.3857	72.47	0.104348
2016	3	salinity	522	149.799	20.0471	304	79.4813	30.7164	50.285	0.185181
2016	3	salinity	524	218.119	22.3084	440	85.5557	25.6116	80.37	0.166841
2016	3	salinity	534	49.1384	22.833	328	107.096	6.2542	52.87	0.0584093
2016	3	salinity	538	430.107	22.9571	416	79.102	56.935	77.42	0.347219
2016	3	salinity	539	116.049	20.5315	464	73.3596	16.6331	62.905	0.114751
2016	3	salinity	541	186.644	21.1161	408	68.1355	31.895	57.375	0.203398
2016	3	salinity	542	195.722	20.513	472	69.3467	25.5035	65.695	0.168143
